# Supplementary material for: Gut Microbiome Profiles in Colonizations with the Enteric Protozoa Blastocystis in Korean Populations
Source: Microorganisms. 2021 Dec 24;10(1):34. doi: 10.3390/microorganisms10010034 (PMC8777631; doi:10.3390/microorganisms10010034)
Supplement: Supplementary file 1 [file microorganisms-10-00034-s001.zip]

Archive with 1 entries (1 files):
- microorganisms-1443107-supplementary.pdf
